# Supplementary material for: Aloe Vera-Fermented Beverage Ameliorates Obesity and Gut Dysbiosis in High-Fat-Diet Mice
Source: Foods. 2022 Nov 20;11(22):3728. doi: 10.3390/foods11223728 (PMC9689851; doi:10.3390/foods11223728)
Supplement: Supplementary file 1 [file foods-11-03728-s001.zip]

Archive with 1 entries (1 files):
- foods-2008824-supplementary.pdf
